# Supplementary material for: Comparison of hybrid-and mono-pathotype Escherichia coli isolates from South Korea based on whole genome analysis and cytotoxicity assay
Source: J Biomed Sci. 2026 Apr 13;33:40. doi: 10.1186/s12929-026-01243-0 (PMC13072654; doi:10.1186/s12929-026-01243-0)
Supplement: Supplementary file 2 — Supplementary Material 2. [file 12929_2026_1243_MOESM2_ESM.xlsx]

## Sheet: Sheet1
strain	Pathotype	ST in MLST
FG_0088	Non-pathotype	345
FG_0089	Non-pathotype	58
FG_0090	Non-pathotype	58
FG_0091	Non-pathotype	195
FG_0092	Non-pathotype	195
FG_0093	Non-pathotype	206
FG_0094	Non-pathotype	542
FG_0095	Non-pathotype	101
FG_0201	Non-pathotype	410
FG_0219	STEC/ETEC hybrid	993
FG_0220	STEC/ETEC hybrid	993
FG_0221	EPEC	1034
FG_0222	EPEC	20
FG_0223	EPEC	517
FG_0224	EPEC	20
FG_0225	EPEC	20
FG_0226	Non-pathotype	10
FG_0227	Non-pathotype	10777
FG_0233	Non-pathotype	361
FG_0234	Non-pathotype	5229
FG_0235	Non-pathotype	5229
FG_0237	STEC	540
FG_0238	STEC	540
FG_0239	STEC	540
FG_0243	STEC/ETEC hybrid	155
FG_0244	STEC	641
FG_0255	Non-pathotype	1079
FG_0257	EPEC	5415
FG_0258	EPEC	5415
FG_0259	Non-pathotype	77
FG_0260	Non-pathotype	3580
FG_0261	STEC	88
FG_0262	Non-pathotype	542
FG_0263	Non-pathotype	278
FG_0264	EPEC	524
FG_0265	STEC	993
FG_0266	ETEC	4546
FG_0267	EPEC	20
FG_0268	EPEC	20
FG_0269	EPEC	20
FG_0270	EPEC	20
FG_0271	STEC	641
FG_0272	EPEC	137
FG_0273	EPEC	137
FG_0274	EPEC	137
FG_0275	EPEC	137
FG_0276	Non-pathotype	1196
FG_0277	Non-pathotype	1196
FG_0278	Non-pathotype	224
FG_0279	Non-pathotype	224
FG_0280	Non-pathotype	224
FG_0281	Non-pathotype	1196
FG_0282	Non-pathotype	224
FG_0283	Non-pathotype	654
FG_0284	Non-pathotype	1196
FG_0285	Non-pathotype	1196
FG_0286	Non-pathotype	1196
FG_0287	Non-pathotype	1196
FG_0288	Non-pathotype	1196
FG_0289	Non-pathotype	1196
FG_0290	Non-pathotype	224
FG_0291	Non-pathotype	224
FG_0292	Non-pathotype	224
FG_0293	Non-pathotype	542
FG_0294	Non-pathotype	542
FG_0295	Non-pathotype	1196
FG_0296	Non-pathotype	1196
FG_0297	Non-pathotype	224
FG_0298	Non-pathotype	1196
FG_0299	Non-pathotype	224
FG_0300	Non-pathotype	1196
FG_0301	Non-pathotype	641
FG_0418	Non-pathotype	641
FG_0419	EPEC	48
FG_0420	EPEC	48
FG_0421	EPEC	48
FG_0422	STEC/ETEC hybrid	3630
FG_0423	STEC/ETEC hybrid	993
FG_0424	STEC/ETEC hybrid	993
FG_0425	STEC/ETEC hybrid	3630
FG_0426	STEC/ETEC hybrid	3630
FG_0427	STEC/ETEC hybrid	3630
FG_0428	EPEC	1034
FG_0429	EPEC	48
FG_0430	Non-pathotype	867
FG_0431	Non-pathotype	95
FG_0432	Non-pathotype	95
FG_0433	STEC/ETEC hybrid	993
FG_0434	STEC/ETEC hybrid	993
FG_0435	STEC/ETEC hybrid	3630
FG_0436	STEC/ETEC hybrid	3630
FG_0437	Non-pathotype	278
FG_0438	Non-pathotype	34
FG_0439	Non-pathotype	695
FG_0440	Non-pathotype	695
FG_0441	Non-pathotype	117
FG_0442	Non-pathotype	34
FG_0443	Non-pathotype	34
FG_0444	Non-pathotype	101
FG_0445	Non-pathotype	34
FG_0446	STEC	88
FG_0447	Non-pathotype	95
FG_0448	Non-pathotype	10
FG_0449	Non-pathotype	695
FG_0450	Non-pathotype	867
FG_0451	Non-pathotype	10
FG_0452	Non-pathotype	641
FG_0453	Non-pathotype	641
FG_0454	Non-pathotype	101
FG_0455	Non-pathotype	101
FG_0456	Non-pathotype	101
FG_0457	Non-pathotype	88
FG_0458	Non-pathotype	88
FG_0459	Non-pathotype	88
FG_0460	Non-pathotype	10
FG_0461	Non-pathotype	10
FG_0462	EPEC	5415
FG_0463	EPEC	5415
FG_0464	EPEC	795
FG_0465	STEC	3546
FG_0466	STEC	3546
FG_0467	STEC	10
FG_0468	STEC	10
FG_0469	Non-pathotype	767
FG_0470	Non-pathotype	34
FG_0471	Non-pathotype	101
FG_0472	Non-pathotype	542
FG_0473	Non-pathotype	1607
FG_0474	Non-pathotype	10
FG_0475	Non-pathotype	1642
FG_0476	EPEC	48
FG_0477	STEC	10
FG_0478	STEC	3546
FG_0479	STEC	3546
FG_0480	Non-pathotype	48
FG_0481	Non-pathotype	10
FG_0482	Non-pathotype	10
FG_0484	Non-pathotype	165
FG_0485	Non-pathotype	224
FG_0486	Non-pathotype	224
FG_0487	Non-pathotype	2144
FG_0488	Non-pathotype	3054
FG_0489	Non-pathotype	3054
FG_0490	Non-pathotype	10
FG_0491	Non-pathotype	10
FG_0492	Non-pathotype	10
FG_0493	Non-pathotype	1081
FG_0494	Non-pathotype	3944
FG_0495	STEC/ETEC hybrid	744
FG_0496	Non-pathotype	767
FG_0752	STEC/ETEC hybrid	88
FG_0753	Non-pathotype	156
FG_0754	STEC	10
FG_0755	STEC/ETEC hybrid	88
FG_0756	STEC/ETEC hybrid	23
FG_0757	ETEC	23
FG_0758	ETEC	1148
FG_0759	STEC	10
FG_0760	STEC	10
FG_0761	STEC/ETEC hybrid	10
FG_0762	STEC/ETEC hybrid	10
FG_0814	STEC/EPEC hybrid	11
FG_0815	STEC/EPEC hybrid	11
FG_0816	STEC/EPEC hybrid	11
FG_0817	STEC/EPEC hybrid	11
FG_0818	STEC/EPEC hybrid	11
FG_0819	STEC/EPEC hybrid	17
FG_0820	STEC/EAEC hybrid	678
FG_0821	STEC/EPEC hybrid	11
FG_0822	STEC/EPEC hybrid	11
FG_0823	STEC/EPEC hybrid	11
FG_0824	STEC/EPEC hybrid	11
FG_0825	STEC/EPEC hybrid	11
FG_0826	STEC/EPEC hybrid	11
FG_0827	STEC/EPEC hybrid	11
FG_0828	STEC/EPEC hybrid	11
FG_0830	STEC/EPEC hybrid	11
FG_0831	STEC/EPEC hybrid	11
FG_0832	Non-pathotype	11
FG_0833	STEC/EPEC hybrid	21
FG_0834	STEC/EPEC hybrid	21
FG_0835	STEC/EPEC hybrid	297
FG_0836	STEC	11
FG_0837	STEC/EPEC hybrid	16
FG_0838	STEC/EPEC hybrid	17
FG_0839	STEC/EPEC hybrid	155
FG_0840	Non-pathotype	21
FG_0841	STEC	16
FG_0842	STEC/EPEC hybrid	17
FG_0843	STEC/EPEC hybrid	11
FG_0844	STEC/EPEC hybrid	678
FG_0845	STEC/EPEC hybrid	971
FG_0846	STEC/EAEC hybrid	21
FG_0847	STEC	33
FG_0848	STEC/EPEC hybrid	10
FG_0849	STEC	33
FG_0850	STEC	11
FG_0851	STEC	11
FG_0853	STEC/EPEC hybrid	11
FG_0854	STEC/EPEC hybrid	11
FG_0855	STEC/EPEC hybrid	11
FG_0856	STEC/EPEC hybrid	11
FG_0857	STEC/EPEC hybrid	11
FG_0858	STEC/EPEC hybrid	90
FG_0859	STEC/EPEC hybrid	11
FG_0860	ETEC	16
FG_0861	STEC/EPEC hybrid	16
FG_0862	STEC/EPEC hybrid	16
FG_0863	STEC/EPEC hybrid	752
FG_0864	STEC/EPEC hybrid	752
FG_1307	EPEC	752
FG_1308	EPEC	752
FG_1309	EPEC	752
FG_1310	EPEC	752
FG_1311	EPEC	752
FG_1312	EPEC	752
FG_1313	EPEC	603
FG_1314	EPEC	993
FG_1315	EPEC	993
FG_1316	STEC/ETEC hybrid	993
FG_1317	STEC/ETEC hybrid	993
FG_1318	STEC/ETEC hybrid	752
FG_1319	STEC/ETEC hybrid	752
FG_1320	EPEC	752
FG_1322	EPEC	641
FG_1323	EPEC	752
FG_1415	Non-pathotype	752
FG_1417	EPEC	752
FG_1418	EPEC	12851
FG_1419	EPEC	12851
FG_1420	EPEC	752
FG_1421	EPEC	752
FG_1422	EPEC	752
FG_1423	EPEC	752
FG_1424	EPEC	752
FG_1425	EPEC	752
FG_1647	EPEC	752
FG_1648	EPEC	752
FG_1649	EPEC	752
FG_1650	EPEC	752
FG_1651	EPEC	752
FG_1652	EPEC	752
FG_1653	EPEC	752
FG_1654	EPEC	752
FG_1655	EPEC	752
FG_1656	EPEC	752
FG_1657	EPEC	752
FG_1658	EPEC	752
FG_1659	EPEC	752
FG_1660	EPEC	752
FG_1661	EPEC	752
FG_1662	EPEC	641
FG_1663	EPEC	752
FG_1664	EPEC	752
FG_1665	EPEC	752
FG_1749	EPEC	752
FG_1750	EPEC	752
FG_1751	EPEC	752
FG_1752	EPEC	752
FG_1753	EPEC	752
FG_1754	EPEC	752
FG_1755	EPEC	752
FG_1756	EPEC	752
FG_1757	EPEC	6854
FG_1758	EPEC	752
FG_1760	EPEC	752
FG_1761	EPEC	752
FG_1762	EPEC	752
FG_1763	EPEC	752
FG_1926	EPEC	752
FG_1927	EPEC	752
FG_1928	EPEC	752
FG_1929	EPEC	752
FG_1930	EPEC	752
FG_1931	EPEC	752
FG_1932	EPEC	752
FG_1933	EPEC	752
FG_1934	EPEC	752
FG_1935	EPEC	752
FG_1936	EPEC	752
FG_1937	EPEC	752
FG_1938	EPEC	752
FG_1939	EPEC	752
FG_1940	EPEC	752
FG_1941	EPEC	752
FG_1942	EPEC	752
FG_1943	EPEC	752
FG_1944	EPEC	752
FG_1945	EPEC	752
FG_1946	EPEC	70
FG_1948	EPEC	752
FG_1949	EPEC	752
